# Supplementary material for: Physical Impact of SARS-CoV-2 Infection in a Population of Italian Healthcare Workers
Source: Int J Environ Res Public Health. 2023 Mar 3;20(5):4506. doi: 10.3390/ijerph20054506 (PMC10002388; doi:10.3390/ijerph20054506)
Supplement: Supplementary file 1 [file ijerph-20-04506-s001.zip]

Archive with 2 entries (2 files):
- Supplementary Material  file S1.pdf
- Supplementary Material  file S2 POST COVID FORM.pdf
